# Supplementary material for: COMPare: a prospective cohort study correcting and monitoring 58 misreported trials in real time
Source: Trials. 2019 Feb 14;20:118. doi: 10.1186/s13063-019-3173-2 (PMC6375128; doi:10.1186/s13063-019-3173-2)
Supplement: Supplementary file 1 — a General template letter. b Template letter to the New England Journal of Medicine (NEJM). c Template letter to The Lancet. (ZIP 20 kb) [file 13063_2019_3173_MOESM1_ESM.zip]

Archive with 3 entries (3 files):
- Letter Template - COMPare studyR1.docx
- Lancet Letter Template - COMPare studyR1.docx
- NEJM Letter Template - COMPare studyR1.docx
