# Supplementary material for: COMPare: a prospective cohort study correcting and monitoring 58 misreported trials in real time
Source: Trials. 2019 Feb 14;20:118. doi: 10.1186/s13063-019-3173-2 (PMC6375128; doi:10.1186/s13063-019-3173-2)
Supplement: Supplementary file 2 — Full summary data set. (XLSX 58 kb) [file 13063_2019_3173_MOESM2_ESM.xlsx]

## Sheet: Tracker
	Week beginning	Journal Name	Trial Title	Publication Date	Link to online trial report	Link to online registry entry for trial	Pre-specified outcomes obtained from protocol or registry entry?	Initial assessor Name	Assigned date	Completion date	Link to Assessment	Second assessor name	[S] Total number of prespecified PRIMARY outcomes	[S] Number of prespecified PRIMARY outcomes correctly reported	[S] Number of prespecified PRIMARY outcomes incorrectly reported	[S] Number of prespecified PRIMARY outcomes not reported in publication	[S] Number of PRIMARY outcomes insufficiently prespecified	[S] Total number of prespecified SECONDARY outcomes	[S] Number of prespecified SECONDARY outcomes correctly reported	[S] Number of prespecified SECONDARY outcomes incorrectly reported	[S] Number of SECONDARY outcomes not reported in publication	[S] Number of SECONDARY outcomes insufficiently prespecified	[S] Total number of NON-PRESPECIFIED outcomes reported	[S] Number of NON-PRESPECIFIED outcomes correctly declared	Total number of prespecified PRIMARY outcomes	Number of prespecified PRIMARY outcomes correctly reported	Number of prespecified PRIMARY outcomes incorrectly reported	Number of prespecified PRIMARY outcomes not reported in publication	Number of PRIMARY outcomes insufficiently prespecified	Total number of prespecified SECONDARY outcomes	Number of prespecified SECONDARY outcomes correctly reported	Number of prespecified SECONDARY outcomes incorrectly reported	Number of SECONDARY outcomes not reported in publication	Number of SECONDARY outcomes insufficiently prespecified	Total number of NON-PRESPECIFIED outcomes reported	Number of NON-PRESPECIFIED outcomes correctly declared	First Assessor Opinion - Letter required?	Second Assessor Opinion - Letter Required?	Final Decision - Letter Required?	Link to letter	Letter checked by BG, CH or KM - initial and date	Letter Submission Deadline	Letter sent date	Letter Status	Letter published?	Letter published date
1	2015-10-19	NEJM	A Randomized, Controlled Trial of Total Knee Replacement	2015-10-22	http://www.nejm.org/doi/full/10.1056/NEJMoa1505467	https://clinicaltrials.gov/ct2/show/record/NCT01410409	Registry Entry	Henry Drysdale	2015-10-25	2015-10-28	https://docs.google.com/spreadsheets/d/1BISudLrrwteQ47v9ELbRPZ0dq7wwlPn1WNwVrW_FBFU/edit#gid=0	Aaron Dale	1	1	0	0	0	6	4	0	2	0	6	0	1	1	0	0	0	6	4	0	2	0	6	0	Yes	Not Sure	Yes	https://docs.google.com/document/d/17fBfLC3QTdt617VsThn_ZD5onE9tlQHhsfeM4Kj_zTI/edit#heading=h.ftf9zx7bu9si	BG 4th nov 2015	2015-11-12	2015-11-04	Letter rejected by editor	No
2		NEJM	A Phase 3 Randomized Trial of Nicotinamide for Skin-Cancer Chemoprevention	2015-10-22	http://www.nejm.org/doi/full/10.1056/NEJMoa1506197	https://www.anzctr.org.au/Trial/Registration/TrialReview.aspx?ACTRN=12612000625875	Protocol	Henry Drysdale	2015-10-25	2015-10-28	https://docs.google.com/spreadsheets/d/1EhiJbn-WBdiFiLckQQrEG0IpCERgr4E4bEEIdPGixuE/edit#gid=0	Aaron Dale	1	1	0	0	0	22	7	0	12	3	0	0	1	1	0	0	0	11	4	0	4	3	0	0	Yes	Yes	Yes	https://docs.google.com/document/d/1SbTbq13wd79ImPBThv8r2dk91Ok6Ik6uVBfzbGEPErI/edit	BG 4th nov 2015	2015-11-12	2015-11-05	Letter rejected by editor	No
3		NEJM	Nivolumab versus Docetaxel in Advanced Nonsquamous Non–Small-Cell Lung Cancer	2015-10-22	http://www.nejm.org/doi/full/10.1056/NEJMoa1507643	https://clinicaltrials.gov/archive/NCT01673867/2012_10_24	Protocol	Philip Hartley	2015-10-25	2015-10-28	https://docs.google.com/spreadsheets/d/148aDkt-JstDnGBhqNdTZp8fPWCkRbLRsi4BRqlbu76g/edit#gid=0	Ioan Milosevic	1	1	0	0	0	4	2	0	1	1	0	0	1	1	0	0	0	4	2	0	1	1	0	0	Not sure	Yes	Yes	https://docs.google.com/document/d/1WLkieTOMeNYybLuJT3mHNkp-aTiLX8Kb06ENe0xPymM/edit#	BG 4th nov 2015	2015-11-12	2015-11-05	Letter rejected by editor	No
4		JAMA	Naproxen With Cyclobenzaprine, Oxycodone/Acetaminophen, or Placebo for Treating Acute Low Back Pain	2015-10-20	http://jama.jamanetwork.com/article.aspx?articleid=2463257	https://clinicaltrials.gov/show/NCT01587274	Registry Entry	Ioan Milosevic	2015-10-25	2015-10-27	https://docs.google.com/spreadsheets/d/1SGn7DA_4c4roEBfIGywmTx1V4FGfzpC0D5CdxGfNP0Q/edit#gid=0	Eirion Slade	1	1	0	0	0	0	0	0	0	0	5	5	1	1	0	0	0	0	0	0	0	0	5	5	No	No	No		Letter not required	2015-11-17	Not required	Letter not required	Letter not required
5		Ann Intern Med.	Effects of Initiating Moderate Alcohol Intake on Cardiometabolic Risk in Adults With Type 2 Diabetes: A 2-Year Randomized, Controlled Trial	2015-10-20	http://annals.org/article.aspx?articleid=2456121	https://clinicaltrials.gov/ct2/show/NCT00784433?term=cascade+alcohol&rank=1	Registry Entry	Eirion Slade	2015-10-25	2015-10-27	https://docs.google.com/spreadsheets/d/1qftvTP-4JrI1SxV7cu6588_kiwICY7bolwP6L4vlWWI/edit	Henry Drysdale	1	0	1	0	1	1	0	0	0	1	14	0	1	0	1	0	1	1	0	0	0	1	14	0	Yes	Yes	Yes	https://docs.google.com/document/d/13rfaG2bfiOftob9XfnsT2SNycMGP1KonOqWslmfibRA/edit	BG 4th nov 2015	2015-11-17	2015-11-09	Letter published	Yes	2015-11-09
6		Lancet	5-year results of accelerated partial breast irradiation using sole interstitial multicatheter brachytherapy versus whole-breast irradiation with boost after breast-conserving surgery for low-risk invasive and in-situ carcinoma of the female breast: a randomised, phase 3, non-inferiority trial	2015-10-20	http://www.thelancet.com/journals/lancet/article/PIIS0140-6736(15)00471-7/abstract	https://clinicaltrials.gov/ct2/show/study/NCT00402519	Registry Entry	Aaron Dale	2015-10-25	2015-10-27	https://docs.google.com/spreadsheets/d/1q8SkvpcAbwiw38vKK5mumvT2HQXdNysLHpkhDtxvu_k/edit#gid=0	Philip Hartley	1	1	0	0	0	3	3	0	0	0	2	0	1	1	0	0	0	3	3	0	0	0	2	0	Yes	Not Sure	No		Letter not required (BG 6th nov 2015)	2015-11-03	Not required	Letter not required	Letter not required
7		Lancet	An internet-delivered handwashing intervention to modify influenza-like illness and respiratory infection transmission (PRIMIT): a primary care randomised trial	2015-10-24	http://www.thelancet.com/journals/lancet/article/PIIS0140-6736(15)60127-1/abstract	http://www.controlled-trials.com/ISRCTN75058295	Registry Entry	Aaron Dale	2015-10-25	2015-10-28	https://docs.google.com/spreadsheets/d/1cQ0Rd8vtTxtxcp5dFHp1j67vW6XErsPG9H2hCBFwiJE/edit	Philip Hartley	6	0	0	4	2	6	0	0	6	0	17	0	6	0	0	4	2	6	0	0	6	0	15	0	Yes	Yes	Yes	https://docs.google.com/document/d/1j0XwuqGWecGeIC1JrLyNh6FiWB7eO1G-6WTVLFBq5rw/edit#	BG CH 6th nov 2015	2015-11-07	2015-11-06	Letter published	Yes	2016-01-23
8		Lancet	Percutaneous tibial nerve stimulation versus sham electrical stimulation for the treatment of faecal incontinence in adults (CONFIDeNT): a double-blind, multicentre, pragmatic, parallel-group, randomised controlled trial	2015-10-24	http://www.thelancet.com/journals/lancet/article/PIIS0140-6736(15)60314-2/abstract	http://www.isrctn.com/ISRCTN88559475	Registry Entry	Philip Hartley	2015-10-25	2015-10-29	https://docs.google.com/spreadsheets/d/1AOSJC94p4UorJKWSg_pzumr8l7DVqyAMaGBfHXhNXx0/edit	Ioan Milosevic	1	1	0	0	0	10	8	0	2	7	3	0	1	1	0	0	0	10	8	0	2	7	3	0	Yes	Yes	Yes	https://docs.google.com/document/d/1Ue6LTE2QanundimVXG-N7zJMH-kcc_b_9FU6NAbsX4U/edit#heading=h.squyjmyz1v2d	BG 6th nov 2015	2015-11-07	2015-11-06	Letter published	Yes	2016-02-13
9		Lancet	Eltrombopag for children with chronic immune thrombocytopenia (PETIT2): a randomised, multicentre, placebo-controlled trial	2015-10-24	http://www.thelancet.com/journals/lancet/article/PIIS0140-6736(15)61107-2/abstract	https://clinicaltrials.gov/archive/NCT01520909/2012_03_09	Registry Entry	Ioan Milosevic	2015-10-25	2015-10-29	https://docs.google.com/spreadsheets/d/1KNGgHyhtpJxTfDhbIheP8r4k_arybAJLwJmshrthd8M/edit#gid=0	Eirion Slade	1	1	0	0	0	22	11	1	8	3	1	0	1	1	0	0	0	18	7	1	8	3	1	0	Yes	Yes	Yes	https://docs.google.com/document/d/1KDzNEukAysEj-sPFd1Tvuq15_EW7fH4IaA_7SAy9tRw/edit#heading=h.gpply6u8p5l6	BG 6th nov 2015	2015-11-07	2015-11-06	Letter published	Yes	2016-01-23
10		Lancet	Neurodevelopmental outcome at 2 years of age after GA or awake-regional anaesthesia in infancy (GAS)	2015-11-04	http://www.thelancet.com/journals/lancet/article/PIIS0140-6736(15)00608-X/fulltext	https://clinicaltrials.gov/ct2/show/NCT00756600?term=NCT00756600.&rank=1	Registry Entry	Eirion Slade	2015-10-25	2015-11-14	https://docs.google.com/spreadsheets/d/1Dbt4whQhiBNHQx4s1CWhBCS3_Jlp1t1yXJJBDXxbf78/edit#gid=0	Henry Drysdale	0	0	0	0	0	3	0	0	0	0	26	0	0	0	0	0	0	3	0	0	0	0	26	0	Yes	Yes	Yes	https://docs.google.com/document/d/1YF0ASzF_C5PFY4NJiGlzqrSIfK5ZcV0NGBCi9NU0JMQ/edit#heading=h.frtbs8xgpuxh	CH 17/11	2015-11-18	2015-11-17	Letter published	Yes	2016-04-16
13	2015-10-26	NEJM	Paclitaxel-Eluting versus Everolimus-Eluting Coronary Stents in Diabetes	2015-10-29	http://www.nejm.org/doi/full/10.1056/NEJMoa1510188	http://ctri.nic.in/Clinicaltrials/advsearch.php	Protocol	Philip Hartley	2015-10-30	2015-11-01	https://docs.google.com/spreadsheets/d/1jY791XpQqpvt-zxyPfHsJGISJD9syz6zQXP8sJGriTg/edit#gid=0	Ioan Milosevic	1	1	0	0	0	15	14	0	1	0	4	0	1	1	0	0	0	15	14	0	1	0	4	0	Yes	Yes	Yes	https://docs.google.com/document/d/1xv_ekMivMTRBwGBmVRTCzSK5H8ZlkXnaMBzV6R6hflM/edit	BG 12th nov 2015	2015-11-19	2015-11-07	Letter rejected by editor	No
14		JAMA	Effect of a Buffered Crystalloid Solution vs Saline on Acute Kidney Injury Among Patients in the Intensive Care UnitThe SPLIT Randomized Clinical Trial	2015-10-27	http://jama.jamanetwork.com/article.aspx?articleid=2454911	http://www.anzctr.org.au/trial_view.aspx?ACTRN=ACTRN12613001370796	Protocol	Ioan Milosevic	2015-10-30	2015-11-02	https://drive.google.com/open?id=13tGwajYMRg0cxCZvHnMfsWT4HTvo1fNzvFOgp5fQhpI	Henry Drysdale	1	1	0	0	0	12	12	0	0	0	1	0	1	1	0	0	0	12	12	0	0	0	1	0	No	No	No		Letter not required	2015-11-24	Not required	Letter not required	Letter not required
15		JAMA	Effect of Noninvasive Ventilation vs Oxygen Therapy on Mortality Among Immunocompromised Patients With Acute Respiratory FailureA Randomized Clinical Trial	2015-10-27	http://jama.jamanetwork.com/article.aspx?articleid=2454912	http://clinicaltrials.gov/show/NCT01915719	Protocol	Ioan Milosevic	2015-10-30	2015-11-02	https://drive.google.com/open?id=1M8br026UdJ4PXWbwIrbKdemngdZqMDpmEMnfWcpG3Dc	Henry Drysdale	1	1	0	0	0	6	5	0	1	0	3	1	1	1	0	0	0	6	5	0	1	0	3	1	Not sure	Not Sure	Yes	https://docs.google.com/document/d/1-ZCMqgiqTtHDrOMQps85z-nCrXAzFuARrZ_TDcekJf0/edit#	BG Nov 12 2015	2015-11-24	2015-11-12	Letter rejected by editor	No
16		JAMA	Anticholinergic vs Long-Acting β-Agonist in Combination With Inhaled Corticosteroids in Black Adults With Asthma The BELT Randomized Clinical Trial	2015-10-27	http://jama.jamanetwork.com/article.aspx?articleid=2466145	https://clinicaltrials.gov/show/NCT01290874	Registry Entry	Ioan Milosevic	2015-10-30	2015-11-04	https://drive.google.com/open?id=1YpDi1uc8R1Y94mW1mY9J_imLFM8TPTvmuCd0yadpdTc	Aaron Dale	1	1	0	0	0	10	10	0	0	0	2	0	1	1	0	0	0	7	7	0	0	0	2	0	Yes	Yes	Yes	https://docs.google.com/document/d/1MqzBLKUoPdrwfd3nh40cjhUpMCaQDyOap69R23VhjAY/edit#	BG Nov 12 2015	2015-11-24	2015-11-12	Letter rejected by editor	No
17		Lancet	Clinical outcomes in patients with ST-segment elevation myocardial infarction treated with everolimus-eluting stents versus bare-metal stents (EXAMINATION): 5-year results of a randomised trial	2015-10-28	http://www.thelancet.com/journals/lancet/article/PIIS0140-6736(15)00548-6/abstract	https://clinicaltrials.gov/show/NCT00828087	Registry Entry	Henry Drysdale	2015-10-30	2015-11-03	https://docs.google.com/spreadsheets/d/1lDT0Pchhcoa4U_Y5wFjdd54cv4eGuIijfYEekIsqCbY/edit#gid=0	Philip Hartley	1	1	0	0	0	32	25	0	5	0	11	0	1	1	0	0	0	6	5	0	1	0	46	0	Yes	Yes	Yes	https://docs.google.com/document/d/1qpTABuRcz8pNpgscmNT4hyM9ZPde-d3qpsiXE1qwwWY/edit#heading=h.p0rbmhgsvknf	BG 9th Nov 2015	2015-11-11	2015-11-09	Letter published	Yes	2016-05-14
18		Lancet	Postural modification to the standard Valsalva manoeuvre for emergency treatment of supraventricular tachycardias (REVERT): a randomised controlled trial	2015-10-31	http://www.thelancet.com/journals/lancet/article/PIIS0140-6736(15)61485-4/abstract	http://www.isrctn.com/ISRCTN67937027	Registry Entry	Aaron Dale	2015-10-30	2015-11-03	https://docs.google.com/spreadsheets/d/1H0-ymJJEE4sCJlV1Av8VCvKmdipczLIUhcnov0urUBk/edit#gid=0	Ioan Milosevic	1	1	0	0	0	4	4	0	0	0	1	0	1	1	0	0	0	4	4	0	0	0	1	0	Yes	Yes	Yes	https://docs.google.com/document/d/1ZkPcuVrbxDFRh__wBiygD4JGfNabjyL_6BWlnu4Gz_s/edit#heading=h.c7rvw5m9uatb	BG 9th Nov 2015	2015-11-14	2015-11-10	Letter rejected by editor	No
20		BMJ	Liraglutide in people treated for type 2 diabetes with multiple daily insulin injections: randomised clinical trial (MDI Liraglutide trial)	2015-10-28	http://www.bmj.com/content/351/bmj.h5364	https://www.clinicaltrialsregister.eu/ctr-search/trial/2012-001941-42/SE	Registry Entry	Ioan Milosevic	2015-10-30	2015-11-05	https://drive.google.com/open?id=1KzdSAuo2ENMQvIIeMrU8Cpe17tB1Blc7-wjMesSlkLM	Aaron Dale	1	1	0	0	0	18	18	0	0	0	0	0	1	1	0	0	0	18	18	0	0	0	0	0	No	No	No		Letter not required	BMJ	Not required	Letter not required	Letter not required
22	2015-11-02	NEJM	Cabozantinib versus Everolimus in Advanced Renal-Cell Carcinoma	2015-11-05	http://www.nejm.org/doi/full/10.1056/NEJMoa1510016	https://clinicaltrials.gov/ct2/show/NCT01865747?term=NCT01865747&rank=1	Protocol	Philip Hartley	2015-11-06	2015-11-15	https://docs.google.com/spreadsheets/d/1TCRUUZO5jSm0IVEklPkNPjKkYkDMUtp47j7C0NUxPBE/edit#gid=0	Henry Drysdale	1	1	0	0	0	15	3	0		8	0	0	1	1	0	0	0	15	3	0		8	0	0	No	Yes	Yes	https://docs.google.com/document/d/1EhdmLDe0Hzy_tOdc5zsJmnEO1-0DMQN_Mls_0IsUjkk/edit#heading=h.7jj9xqn5vcae	BG 23 nov 15	2015-11-26	2015-11-23	Letter rejected by editor	No
23		NEJM	Nivolumab versus Everolimus in Advanced Renal-Cell Carcinoma	2015-11-05	http://www.nejm.org/doi/full/10.1056/NEJMoa1510665	https://clinicaltrials.gov/show/NCT01668784	Protocol	Henry Drysdale	2015-11-06	2015-11-11	https://docs.google.com/spreadsheets/d/1P2zM4DRXAmWl_RLJs5PpxsTe2CkWSqE1vdPPNnmEWco/edit#gid=0	Ioan Milosevic	1	1	0	0	1	7	5	0		6	3	1	1	1	0	0	1	7	5	0		6	3	1	Yes	Yes	Yes	https://docs.google.com/document/d/1Acce3W2luRBJ8ZU82-YiMvGAOvmz2pOJCprCQ8bKj94/edit#heading=h.8fdur5dkv75s	KM 18/11	2015-11-26	2015-11-23	Letter rejected by editor	No
24		JAMA	Efavirenz-Based Antiretroviral Therapy Among Nevirapine-Exposed HIV-Infected Children in South Africa	2015-11-03	http://jama.jamanetwork.com/article.aspx?articleid=2467551	https://clinicaltrials.gov/show/NCT01146873	Registry Entry	Eirion Slade	2015-11-06	2015-11-08	https://docs.google.com/spreadsheets/d/1Gfjvk5iTwWTI7WIt-_-Fl37V5PjpukTxNPVUCzpXISs/edit#gid=0	Philip Hartley	4	2	0	0	0	9	6	0		1	2	0	4	2	0	0	0	9	6	0		1	2	0	Yes	Yes	Yes	https://docs.google.com/document/d/1hL7RasZlFXIwXQe8gQRHuo8CGexFyP3AxN0YhZ5KBvs/edit#heading=h.alcueertjb51	BG 25/11	2015-12-01	2015-12-06	Letter rejected by editor	No
25		Ann Intern Med.	Alexander Technique Lessons or Acupuncture Sessions for Persons With Chronic Neck Pain: A Randomized Trial	2015-11-03	http://annals.org/article.aspx?articleid=2467961	http://www.controlled-trials.com/ISRCTN15186354	Registry Entry	Henry Drysdale	2015-11-06	2015-11-13	https://docs.google.com/spreadsheets/d/1qVmaNwxclrTtZzUh2YaecFj7bOIAIndvRSoRkHyQMBQ/edit#gid=0	Ioan Milosevic	3	1	2	0	0	17	6	0		5	9	2	1	0	1	0	0	9	4	0		3	6	2	Yes	Yes	Yes	https://docs.google.com/document/d/1M_KNDBeSh4WVvWyz4nobpon4-LYGNNOlG-dXChChUTo/edit	BG 23 nov 15	2015-12-01	2015-11-23	Letter published	Yes	2015-11-23
26		Lancet	Early combined immunosuppression for the management of Crohn's disease (REACT): a cluster randomised controlled trial	2015-11-07	http://www.thelancet.com/journals/lancet/article/PIIS0140-6736(15)00068-9/abstract	https://clinicaltrials.gov/ct2/show/record/NCT01030809	Registry Entry	Ioan Milosevic	2015-11-06	2015-11-12	https://drive.google.com/open?id=1rFEPRxKepvxmgBoSR4AB7LYE3hH47RnLAQ3PNoxjFaA	Aaron Dale	1	1	0	0	0	6	3	0		1	6	0	1	1	0	0	0	6	3	0		1	2	0	Yes	Not Sure	Yes	https://docs.google.com/document/d/1hvpByVHN59OthWGBjtuH5RBJiAoPe6irZ_he2WyVWac/edit#	KM 18/11	2015-11-21	2015-11-19	Letter published	Yes	2016-02-20
27		Lancet	Prophylactic antibiotics after acute stroke for reducing pneumonia in patients with dysphagia (STROKE-INF): a prospective, cluster-randomised, open-label, masked endpoint, controlled clinical trial	2015-11-07	http://www.thelancet.com/journals/lancet/article/PIIS0140-6736(15)00126-9/abstract	http://www.isrctn.com/ISRCTN37118456	Registry Entry	Ioan Milosevic	2015-11-06	2015-11-13	https://drive.google.com/open?id=1zJXYlYwO7wEFpExAnQSevNKKzpQWS6hB9HMroTB3-ic	Aaron Dale	2	1	0	0	1	14	6	0		0	6	0	2	1	0	0	1	14	6	0		0	6	0	Yes	Yes	Yes	https://docs.google.com/document/d/1vcJBArmnlZLpN-PEbeTkJuXmzypcrLLIWO-o6Y_1Iwc/edit#heading=h.l2m0ya8rtbg7	KM 18/11	2015-11-21	2015-11-19	Letter published	Yes	2016-01-27
28		Lancet	Fractional flow reserve versus angiography for guidance of PCI in patients with multivessel coronary artery disease (FAME): 5-year follow-up of a randomised controlled trial	2015-11-07	http://www.thelancet.com/journals/lancet/article/PIIS0140-6736(15)00057-4/abstract	http://clinicaltrials.gov/show/NCT00267774	Registry Entry	Aaron Dale	2015-11-06	2015-11-12	https://docs.google.com/spreadsheets/d/1Tf7OfqrmVXQ-9UNq9Arvp0P3L7Q7aQhVF8CyjGQF6-8/edit#gid=0	Eirion Slade	1	1	0	0	0	8	8	0		0	5	1	1	1	0	0	0	5	5	0		0	5	1	Yes	Yes	Yes	https://docs.google.com/document/d/17XNf-acDmwLdmmxEqMMnxIFDpR3OBxVsJr7i94IIcJU/edit#heading=h.i8yy47zat55d	CH 18/11	2015-11-21	2015-11-19	Letter published	Yes	2016-06-04
29		Lancet	Sensitivity and specificity of mammography and adjunctive ultrasonography to screen for breast cancer in the Japan Strategic Anti-cancer Randomized Trial (J-START): a randomised controlled trial	2015-11-04	http://www.thelancet.com/journals/lancet/article/PIIS0140-6736(15)00774-6/abstract	https://upload.umin.ac.jp/cgi-open-bin/ctr/ctr.cgi	Registry Entry	Aaron Dale	2015-11-06	2015-11-16	https://docs.google.com/spreadsheets/d/1ZHXt8oTW68mPzWbT18T_A0mZl0cuRPkcUeodFoiIx1c/edit#gid=0	Eirion Slade	3	3	0	0	3	1	0	0		0	16	0	3	3	0	0	3	1	0	0		0	16	0	Yes	Yes	Yes	https://docs.google.com/document/d/1fNpvatWKnChGj3nQYH5izj1TfUh4uiXq_26TIGeYkVY/edit#heading=h.stpzjv2976	CH 17/11	2015-11-18	2015-11-17	Letter published	Yes	2016-06-11
30		Lancet	Effect of the REG1 anticoagulation system versus bivalirudin on outcomes after percutaneous coronary intervention (REGULATE-PCI): a randomised clinical trial	2015-11-04	http://www.thelancet.com/journals/lancet/article/PIIS0140-6736(15)00515-2/abstract	https://clinicaltrials.gov/show/NCT01848106	Registry Entry	Eirion Slade	2015-11-06	2015-11-08	https://docs.google.com/spreadsheets/d/1C2pd7Glsr746SV0a6lrPPhibqxRyl0wpeNwLr_Cbcu8/edit#gid=0	Philip Hartley	1	1	0	0	0	0	0	0		0	21	0	1	1	0	0	0	0	0	0		0	15	0	Yes	Yes	Yes	https://docs.google.com/document/d/1-9WuiEu6Hmpa0bBkLIfiRhiWGBguhh5yuI-d8W-NJKU/edit#heading=h.im2p0fky4tvh	CH 17/11	2015-11-18	2015-11-17	Letter published	Yes	2016-04-09
31		NEJM	Isosorbide Mononitrate in Heart Failure with Preserved Ejection Fraction	2015-11-08	http://www.nejm.org/doi/full/10.1056/NEJMoa1510774	https://clinicaltrials.gov/ct2/show/record/NCT02053493	Protocol	Ioan Milosevic	2015-11-13	2015-11-15	https://drive.google.com/open?id=1jCwJbak-f-nG4YQpCghJVVLJxU2Wdi2T0PtOys58iag	Philip Hartley	1	1	0	0	0	12	11	0	1	0	2	0	1	1	0	0	0	8	7	0	1	0	2	0	Yes	Yes	Yes	https://docs.google.com/document/d/1XvUo2DK3PBRfekSRiLTQk9DGqRpndyP9woaNkG_p_HU/edit#heading=h.kykb7cgaqewa	KM 19/11	2015-11-29	2015-11-19	Letter rejected by editor	No
32		JAMA	A Randomized Trial of Cardiovascular Responses to Energy Drink Consumption in Healthy Adults	2015-11-08	http://jama.jamanetwork.com/article.aspx?articleid=2469194	https://clinicaltrials.gov/show/NCT01940822	Protocol	Ioan Milosevic	2015-11-13	2015-11-15	https://docs.google.com/spreadsheets/d/1JDSvQdt0ZQpTu3tkK_XpGtCOC8pxczkhUI-IZlgbWog/edit?usp=drive_web	Philip Hartley	4	2	0	2	0	6	4	0	2	0	2	0	4	2	0	2	0	6	4	0	2	0	2	0	Yes	Yes	Yes	https://docs.google.com/document/d/1z4ZwS7JTk5nJyVNQ-ULjmEkDrvpXa4lIsgxdX-vA_ek/edit#heading=h.orbbo79e4ji3	BG 25 nov 15	2015-12-06	2015-11-26	Letter rejected by editor	No
33		JAMA	Effect of Vericiguat, a Soluble Guanylate Cyclase Stimulator, on Natriuretic Peptide Levels in Patients With Worsening Chronic Heart Failure and Reduced Ejection Fraction	2015-11-08	http://jama.jamanetwork.com/article.aspx?articleid=2469195	https://clinicaltrials.gov/show/NCT01951625	Registry Entry	Aaron Dale	2015-11-13	2015-11-19	https://docs.google.com/spreadsheets/d/1SsUx4ZZ1gYa06GdwsPH_hlH25fDgj7hU0TQI5bMxUqE/edit	Henry Drysdale	1	1	0	0	0	1	1	0	0	0	28	28	1	1	0	0	0	1	1	0	0	0	28	28	No	No	Yes	https://docs.google.com/document/d/1iMWN_pSyP1aFThlIedMH2cKsr79lxoK3S63iTBSoBKs/edit#	CH 30/11	2015-12-06	2015-12-03	Letter rejected by editor	No
34		Lancet	Sustained efficacy of pulmonary artery pressure to guide adjustment of chronic heart failure therapy: complete follow-up results from the CHAMPION randomised trial	2015-11-08	http://www.thelancet.com/journals/lancet/article/PIIS0140-6736(15)00723-0/abstract	https://clinicaltrials.gov/show/NCT00531661	Protocol	Aaron Dale	2015-11-13	2015-11-19	https://docs.google.com/spreadsheets/d/1_0qc9LjkvawkuuTAem7dZjSjj4Ck8LMRcno2BFeQnks/edit#gid=0	Henry Drysdale	0	0	0	0	0	0	0	0	0	0	8	0	0	0	0	0	0	0	0	0	0	0	8	0	Yes	Yes	Yes	https://docs.google.com/document/d/1O1UoXBn6ZBX75I4DhAEeXkjODzjhIvjv3TY2zOPzU1g/edit#heading=h.8todett1j52c	CH 23/11	2015-11-22	2015-11-23	Letter published	Yes	2016-08-06
35	2015-11-09	NEJM	Two-Year Outcomes of Surgical Treatment of Severe Ischemic Mitral Regurgitation	2015-11-09	http://www.nejm.org/doi/full/10.1056/NEJMoa1512913	https://clinicaltrials.gov/ct2/show/NCT00807040	Protocol	Aaron Dale	2015-11-13	2015-11-23	https://docs.google.com/spreadsheets/d/1tunIl7eAGKvQinPtzHeP8CiwU9GglkH0seUnPN1cHe8/edit#gid=0	Henry Drysdale	1	1	0	0	0	22	10	0	12	0	2	0	1	1	0	0	0	22	10	0	12	0	2	0	Yes	Yes	Yes	https://docs.google.com/document/d/1pqFrBGgeZhoNtHRznYYOKb4UundNPSBtSjzQWR4C40w/edit#	BG 30 nov	2015-11-30	2015-11-30	Letter rejected by editor	No
36		NEJM	Trial of Continuous or Interrupted Chest Compressions during CPR	2015-11-09	http://www.nejm.org/doi/full/10.1056/NEJMoa1509139	https://clinicaltrials.gov/ct2/show/NCT01372748?term=NCT01372748&rank=1	Protocol	Philip Hartley	2015-11-13	2015-11-15	https://docs.google.com/spreadsheets/d/1fsuathdpHeOBXEUlVR8L6hIz1QMaeuKFj9LCkWIaHq4/edit#gid=0	Aaron Dale	1	1	0	0	0	8	6	0	2	0	8	1	1	1	0	0	0	8	6	0	2	0	8	1	Yes	Yes	Yes	https://docs.google.com/document/d/1fvhr2LKg_PbM52kL5o9bpPKFEVi6L9DGmt66Bg5gvMk/edit#heading=h.p2syqn61bsul	CH 18/11	2015-11-30	2015-11-18	Letter rejected by editor	No
37		NEJM	A Randomized Trial of Intensive versus Standard Blood-Pressure Control	2015-11-09	http://www.nejm.org/doi/full/10.1056/NEJMoa1511939	https://clinicaltrials.gov/ct2/show/record/NCT01206062?term=NCT01206062&rank=1	Protocol	Philip Hartley	2015-11-13	2015-11-22	https://docs.google.com/spreadsheets/d/1c-i-kg9X1xA12DDCT_rjqYX8BOugcJj9T5hMNxN9Qt4/edit#gid=0	Aaron Dale	1	1	0	0	0	15	8	0	7	0	1	0	1	1	0	0	0	15	8	0	7	0	1	0	Yes	Yes	Yes	https://docs.google.com/document/d/1oRU-0nesqjv2J7vhVDQnhduEqG4D3rqAlPOjNEBp96k/edit#heading=h.q4u26c4l1ds1	BG 23 nov 15	2015-11-30	2015-11-23	Letter unpublished after 4 weeks	No
38		NEJM	Andexanet Alfa for the Reversal of Factor Xa Inhibitor Activity	2015-11-09	http://www.nejm.org/doi/full/10.1056/NEJMoa1510991	https://clinicaltrials.gov/ct2/show/NCT02207725?term=NCT02207725&rank=1	Protocol	Eirion Slade	2015-11-13	2015-11-14	https://drive.google.com/open?id=1RkUwwOZotZEu8y8Fk-2r9PQ9cjZnOp4UpqqaE22yF7E	Ioan Milosevic	4	4	0	0	0	16	16	0	0	0	0	0	4	4	0	0	0	16	16	0	0	0	0	0	No	No	No	No letter required	BG 25 nov 15	2015-11-30	Not required	Letter not required	Letter not required
39		NEJM	Everolimus-Eluting Bioresorbable Scaffolds for Coronary Artery Disease	2015-11-12	http://www.nejm.org/doi/full/10.1056/NEJMoa1509038	https://clinicaltrials.gov/archive/NCT01751906/2013_01_08	Protocol	Eirion Slade	2015-11-13	2015-11-14	https://docs.google.com/spreadsheets/d/1CBHSYsvqK5C1YztzA9L6i0o5KkbRG2zjoTpHIMz87uA/edit#gid=0&vpid=A1	Ioan Milosevic	1	1	0	0	0	83	15	0	68	0	8	0	1	1	0	0	0	29	2	0	27	0	8	0	Yes	Yes	Yes	https://docs.google.com/document/d/1qAUE-L1NoDnD9_cwgWntuEHUdrn7CiCOt14ut-nYdKs/edit#heading=h.201q3abfk9xz	BG 1dec15 (check 30 day 180day first)	2015-12-03	2015-12-02	Letter rejected by editor	No
40		JAMA	Effect of Financial Incentives to Physicians, Patients, or Both on Lipid LevelsA Randomized Clinical Trial	2015-11-10	http://jama.jamanetwork.com/article.aspx?articleid=2468891	https://clinicaltrials.gov/ct2/show/NCT01346189?term=NCT01346189&rank=1	Protocol	Aaron Dale	2015-11-13	2015-12-07	https://docs.google.com/spreadsheets/d/1FziN7-JYsDe7ahysg6Z4RnXIyNhd8PMqCsYy94StHtU/edit	Eirion Slade	3	3	0	0	0	9	3	0	6	0	6	0	3	3	0	0	0	9	3	0	6	0	6	0	Yes	Yes	Yes	https://docs.google.com/document/d/1s5tKNyq8spg3xaCRVLd9WK76Q8F51xjoMJVBLVm_gss/edit	CH 8/12	2015-12-08	2015-12-08	Letter rejected by editor	No
41		JAMA	Endovascular Revascularization and Supervised Exercise for Peripheral Artery Disease and Intermittent Claudication	2015-11-10	http://jama.jamanetwork.com/article.aspx?articleid=2468892	http://www.trialregister.nl/trialreg/admin/rctview.asp?TC=2249	Protocol	Aaron Dale	2015-11-13	2015-11-22	https://docs.google.com/spreadsheets/d/1eAkim6TDGpep4M2iILGn2wdUywyPD6zY5WCcW8pwBU4/edit#gid=0&vpid=A1	Philip Hartley	3	3	0	0	0	37	21	0	16	0	6	0	1	1	0	0	0	13	7	0	6	0	2	0	Yes	Yes	Yes	https://docs.google.com/document/d/1VKvBqIG67tzsbWIbOCBdk0ErQo1Skzy6KEqHl-cp_Ew/edit	CH 8/12	2015-12-08	2015-12-08	Letter rejected by editor	No
42		JAMA	Effect of Clopidogrel and Aspirin vs Aspirin Alone on Migraine Headaches After Transcatheter Atrial Septal Defect ClosureThe CANOA Randomized Clinical Trial	2015-11-09	http://jama.jamanetwork.com/article.aspx?articleid=2469193	https://clinicaltrials.gov/ct2/show/record/NCT00799045	Protocol	Ioan Milosevic	2015-11-13	2015-11-22	https://drive.google.com/open?id=1Gut8_L8TntvTvvla7w9Avl7tzGTlWuRhcejH7YAUYPw	Philip Hartley	1	1	0	0	0	4	3	0	1	0	8	0	1	1	0	0	0	4	3	0	1	0	8	0	Yes	Yes	Yes	https://docs.google.com/document/d/1nzND6ZUJT00iL5f2hsQ7ffPuqH4iJb59dS0DmOahsAk/edit#heading=h.ibk1p8tcbjgs	BG 7th dec 15	2015-12-07	2015-12-07	Letter rejected by editor	No
43		JAMA	Effect of Intravascular Ultrasound–Guided vs Angiography-Guided Everolimus-Eluting Stent ImplantationThe IVUS-XPL Randomized Clinical Trial	2015-11-10	http://jama.jamanetwork.com/article.aspx?articleid=2469205	https://clinicaltrials.gov/show/NCT01308281	Protocol	Henry Drysdale	2015-11-13	2015-11-16	https://docs.google.com/spreadsheets/d/1JKogenf94xvPO3kT0oODQNOGmlAE_YdlHWioxLJwEbA/edit#gid=0	Eirion Slade	0	0	0	0	0	0	0	0	0	0	5	0	0	0	0	0	0	0	0	0	0	0	5	0	Yes	Yes	Yes	https://docs.google.com/document/d/1th_LMM6axjWf_Ag4ORSjOeAQQP9K_PRI_-W7mAdCgiI/edit#heading=h.nauosbknvypm	BG 8th dec 15	2015-12-08	2015-12-08	Letter rejected by editor	No
44		Ann Intern Med.	Sofosbuvir Plus Velpatasvir Combination Therapy for Treatment-Experienced Patients With Genotype 1 or 3 Hepatitis C Virus Infection: A Randomized Trial	2015-11-10	http://annals.org/article.aspx?articleid=2468807	https://clinicaltrials.gov/ct2/show/record/NCT01909804	Registry Entry	Henry Drysdale	2015-11-13	2015-11-17	https://docs.google.com/spreadsheets/d/1C0T0fdhOOEXnlZ8UCBiuP2qlNtBh7ODFza1-CMjjd0o/edit#gid=0	Eirion Slade	2	1	0	0	1	4	0	0	3	1	5	0	2	1	0	0	1	4	0	0	3	1	3	0	Yes	Yes	Yes	https://docs.google.com/document/d/1XyX1ErKswep5i1tH2NNGDVVwpTXqGRM-Dfr_VlrMI0s/edit	BG 8th dec 15	2015-12-08	2015-12-08	Letter published	Yes	2015-12-08
45		Ann Intern Med.	Sofosbuvir With Velpatasvir in Treatment-Naive Noncirrhotic Patients With Genotype 1 to 6 Hepatitis C Virus Infection: A Randomized Trial	2015-11-10	http://annals.org/article.aspx?articleid=2468806	https://clinicaltrials.gov/ct2/show/NCT01858766	Registry Entry	Henry Drysdale	2015-11-13	2015-11-18	https://docs.google.com/spreadsheets/d/18_bZ5IUB3OTJPf2vP15sCgI15ZBtFvfR9UTs1TFPVKQ/edit#gid=0	Eirion Slade	2	1	0	0	1	5	1	0	3	1	3	0	2	1	0	0	1	5	1	0	3	1	1	0	Yes	Yes	Yes	https://docs.google.com/document/d/1r8gSIkQJn9XK5BPr6QQun3HbOONiWnXeZ_RX878kwFQ/edit	BG 8th dec 15	2015-12-08	2015-12-08	Letter published	Yes	2015-12-08
46		Lancet	Immediate delivery compared with expectant management after preterm pre-labour rupture of the membranes close to term (PPROMT trial): a randomised controlled trial	2015-11-09	http://www.thelancet.com/journals/lancet/article/PIIS0140-6736(15)00724-2/abstract	http://www.isrctn.com/ISRCTN44485060	Protocol	Ioan Milosevic	2015-11-13	2015-11-19	https://drive.google.com/open?id=1EELYPdHYa2mD2VTJiSDcOUeqrHLNPZu6RvrtWMucDRg	Philip Hartley	1	1	0	0	0	34	16	0	18	0	17	0	1	1	0	0	0	34	16	0	18	0	17	0	Yes	Yes	Yes	https://docs.google.com/document/d/18XvvGmcDEItqYemmmimyMh00jUBDrrDhJnL2YKeD61g/edit#	BG 23 nov 15	2015-11-23	2015-11-23	Letter published	Yes	2016-05-14
47		BMJ	Computerised cognitive behaviour therapy (cCBT) as treatment for depression in primary care (REEACT trial): large scale pragmatic randomised controlled trial	2015-11-11	http://www.bmj.com/content/351/bmj.h5627	http://www.isrctn.com/ISRCTN91947481?q=91947481&filters=&sort=&offset=1&totalResults=1&page=1&pageSize=10&searchType=basic-search	Registry Entry	Henry Drysdale	2015-11-13	2015-11-19	https://docs.google.com/spreadsheets/d/1_9VL-TCvAKN57HB8D_WQVNptMDRM7wihuLtRDO37Lyg/edit#gid=0	Eirion Slade	2	0	0	2	0	11	8	0	3	0	3	0	2	0	0	2	0	4	3	0	1	0	1	0	Yes	Yes	Yes	https://docs.google.com/document/d/1VjFAe7Hb0ZjkKCprmphTPLNX4Sp8MHZKn4PH5ICLQNs/edit	KM 17/12	BMJ	2015-12-17	Letter published	Yes	2015-12-17
48		JAMA	Panretinal Photocoagulation vs Intravitreous Ranibizumab for Proliferative Diabetic Retinopathy A Randomized Clinical Trial	2015-11-13	http://jama.jamanetwork.com/article.aspx?articleid=2469891	https://clinicaltrials.gov/show/NCT01489189	Registry Entry	Aaron Dale	2015-11-14	2015-11-09	https://docs.google.com/spreadsheets/d/1guirfvsEo-p5s4paPc4a2H9N4vnZmg_jAty4k3HRSWs/edit#gid=0	Henry Drysdale	1	1	0	0	0	13	10	0	2	1	16	0	1	1	0	0	0	13	10	0	2	1	16	0	Yes	Yes	Yes	https://docs.google.com/document/d/1U_b7w8aDKBnXnwsTckHHXw8Wc4wHfHvLP0Hdy-jzKsE/edit#	BG 9 dec 15	2015-12-11	2015-12-09	Letter rejected by editor	No
49	2015-11-16	NEJM	Sofosbuvir and Velpatasvir for HCV Genotype 1, 2, 4, 5, and 6 Infection	2015-11-16	http://www.nejm.org/doi/full/10.1056/NEJMoa1512610	http://clinicaltrials.gov/show/NCT02201940	Registry Entry	Henry Drysdale	2015-11-20	2015-11-26	https://docs.google.com/spreadsheets/d/1nccs4wi1NVQyEum-_iNIqU1YAHTqSY3DS68NuaDBY04/edit#gid=0&vpid=A1	Aaron Dale	2	1	1	0	0	5	1	0	4	0	2	0	2	1	1	0	0	5	1	0	4	0	1	0	Yes	Yes	Yes	https://docs.google.com/document/d/1Frl_EAiErJfCyv5_Y8oDLDw_VN-7S3YmMbZA9i4kPsE/edit#heading=h.8g14v3bwzuh9	bg 30 nov 2015	2015-12-07	2015-11-30	Letter rejected by editor	No
50		NEJM	Sofosbuvir and Velpatasvir for HCV in Patients with Decompensated Cirrhosis	2015-11-16	http://www.nejm.org/doi/full/10.1056/NEJMoa1512614	https://clinicaltrials.gov/show/NCT02201901	Registry Entry	Henry Drysdale	2015-11-20	2015-11-27	https://docs.google.com/spreadsheets/d/15HctRRJgbzT6LudoICPAoKqP8XYNMUkTpjzpS4r449E/edit#gid=0&vpid=A1	Aaron Dale	2	2	0	0	0	7	3	0	4	0	0	0	2	2	0	0	0	7	3	0	4	0	0	0	Yes	Yes	Yes	https://docs.google.com/document/d/10zfjs2MaKwMeNh5dPi6AodSdSZJ4cJNZy1xee68AN0U/edit#heading=h.vyo0tdxwfmun	BG 7 dec 15	2015-12-07	2015-12-07	Letter rejected by editor	No
52		NEJM	Activity of Oral ALS-008176 in a Respiratory Syncytial Virus Challenge Study	2015-11-19	http://www.nejm.org/doi/full/10.1056/NEJMoa1413275	https://clinicaltrials.gov/ct2/show/NCT02094365?term=NCT02094365&rank=1	Protocol	Philip Hartley	2015-11-20	2015-11-28	https://docs.google.com/spreadsheets/d/1MVihr8u2QI5YjGPqpwucxFI-20c9x2OnGV_PGsqtRaM/edit#gid=0&vpid=A1	Ioan Milosevic	1	1	0	0	0	11	7	0	4	1	5	0	1	1	0	0	0	11	7	0	4	1	5	0	Yes	Yes	Yes	https://docs.google.com/document/d/1wmTxJYFO-xYYE36tigOMDDgFp_3iUPyGd_AT3L_Fn6Q/edit#heading=h.km5w9c2pmzpn	bg 9 dec 2015	2015-12-10	2012-12-09	Letter rejected by editor	No
53		NEJM	Polymer-free Drug-Coated Coronary Stents in Patients at High Bleeding Risk	2015-11-19	http://www.nejm.org/doi/full/10.1056/NEJMoa1503943	https://clinicaltrials.gov/ct2/show/NCT01623180?term=NCT01623180&rank=1	Protocol	Philip Hartley	2015-11-20	2015-11-27	https://docs.google.com/spreadsheets/d/10j0IMnvKDcc-y3BkzDtN9QtRpOXkTSNLhNsGeiSjGp0/edit#gid=0	Ioan Milosevic	2	2	0	0	0	61	13	0	48	0	10	0	2	2	0	0	0	17	1	0	16	0	10	0	Yes	Yes	Yes	https://docs.google.com/document/d/1pM8lGiBTZMloRZRi4tHNhMqxdKlTc_mJO55RARBxoC0/edit#heading=h.3q0h4fybass7	BG 9th dec 2015	2015-12-10	2012-12-09	Letter rejected by editor	No
54		JAMA	Early Administration of Azithromycin and Prevention of Severe Lower Respiratory Tract Illnesses in Preschool Children With a History of Such Illnesses	2015-11-17	http://jama.jamanetwork.com/article.aspx?articleid=2470445	http://clinicaltrials.gov/show/NCT01272635	Registry Entry	Ioan Milosevic	2015-11-20	2015-11-22	https://drive.google.com/open?id=1sS5CEggFn41gaUErP6ErIX0UVdXVOyFz5VVE-caHlFg	Eirion Slade	1	1	0	0	0	4	3	0	1	0	3	0	1	1	0	0	0	4	3	0	1	0	3	0	Yes	Yes	Yes	https://docs.google.com/document/d/1AuVQkjxAO9W1s1h74VQ6_QiNB8VKaQj6nmlM0CVuJ0Q/edit#heading=h.lwfhuu4wq4wa	BG 14th dec	2015-12-15	2015-12-15	Letter rejected by editor	No
55		Lancet	Extended pre-exposure prophylaxis with lopinavir–ritonavir versus lamivudine to prevent HIV-1 transmission through breastfeeding up to 50 weeks in infants in Africa (ANRS 12174): a randomised controlled trial	2015-11-18	http://www.thelancet.com/journals/lancet/article/PIIS0140-6736(15)00984-8/abstract	https://clinicaltrials.gov/ct2/show/record/NCT00640263	Registry Entry	Ioan Milosevic	2015-11-20	2015-11-22	https://drive.google.com/open?id=1Bxlh5UFaCzUKMzvASWJX6T3AUhArKBqcv2wdpJK-TJI	Eirion Slade	1	1	0	0	0	2	2	0	0	0	0	0	1	1	0	0	0	2	2	0	0	0	0	0	No	No	No		BG 25 Nov 15	2015-12-02	Not required	Letter not required	Letter not required
56		Lancet	Liraglutide safety and efficacy in patients with non-alcoholic steatohepatitis (LEAN): a multicentre, double-blind, randomised, placebo-controlled phase 2 study	2015-11-19	http://www.thelancet.com/journals/lancet/article/PIIS0140-6736(15)00803-X/abstract	https://clinicaltrials.gov/show/NCT01237119	Protocol	Aaron Dale	2015-11-20	2015-11-30	https://docs.google.com/spreadsheets/d/1xV7Fq9i8RC9IecqVf71gcQhqhXynU__3FcSyYAzRL64/edit#gid=0&vpid=A1	Philip Hartley	1	1	0	0	0	18	16	0	2	0	4	0	1	1	0	0	0	18	16	0	2	0	4	0	Yes	Yes	Yes	https://docs.google.com/document/d/18TfL8I6I7PaNzfF0lKeqRTBANoGVQAoyWc295eEjfHg/edit#heading=h.wz2l3vklpg8c	CH 30 Nov 25	2015-12-03	2015-12-03	Letter published	Yes	2016-06-11
57		Lancet	Spironolactone versus placebo, bisoprolol, and doxazosin to determine the optimal treatment for drug-resistant hypertension (PATHWAY-2): a randomised, double-blind, crossover trial	2015-11-21	http://www.thelancet.com/journals/lancet/article/PIIS0140-6736(15)00257-3/abstract	https://clinicaltrials.gov/show/NCT02369081	Registry Entry	Aaron Dale	2015-11-20	2015-12-02	https://docs.google.com/spreadsheets/d/1i6m6KCrN8B3W2HjNDqLy4ztYw8o8TTvVCGZP5qeMC8I/edit#gid=0&vpid=A1	Philip Hartley	3	1	0	2	0	1	0	0	1	0	10	0	3	1	0	2	0	1	0	0	1	0	10	0	Yes	Yes	Yes	https://docs.google.com/document/d/1rfIBdNGTHwRhPPjcQzHO7AAqd--TpCfqjVx7ket65Fw/edit#	BG 4 Dec 15 but correct refs and get phil approval	2015-12-05	2015-12-05	Letter published	Yes	2016-04-02
58		Lancet	Skin antisepsis with chlorhexidine–alcohol versus povidone iodine–alcohol, with and without skin scrubbing, for prevention of intravascular-catheter-related infection (CLEAN): an open-label, multicentre, randomised, controlled, two-by-two factorial trial	2015-11-21	http://www.thelancet.com/journals/lancet/article/PIIS0140-6736(15)00244-5/abstract	https://clinicaltrials.gov/archive/NCT01629550/2012_06_29	Registry Entry	Eirion Slade	2015-11-20	2015-11-24	https://docs.google.com/spreadsheets/d/1WHdJz_Y94HiYOhEA7QFr3MqrTdgmuemVf1UYpa9Zoa4/edit	Henry Drysdale	1	1	0	0	0	7	6	0	0	1	1	1	1	1	0	0	0	7	6	0	0	1	1	1	No	Yes	No		BG 4 Dec 15 no letter required on balance, list of prespecified outcomes in paper so implicit that outcomes not in that list are non pre specified, and mortality/hospital stay issues discussed in comments on sheet.	2015-12-05	Not required	Letter not required	Letter not required
59		Lancet	Safety, efficacy, and immunogenicity of VGX-3100, a therapeutic synthetic DNA vaccine targeting human papillomavirus 16 and 18 E6 and E7 proteins for cervical intraepithelial neoplasia 2/3: a randomised, double-blind, placebo-controlled phase 2b trial	2015-11-21	http://www.thelancet.com/journals/lancet/article/PIIS0140-6736(15)00239-1/abstract	https://clinicaltrials.gov/archive/NCT01304524/2012_04_06	Registry Entry	Eirion Slade	2015-11-20	2015-11-24	https://docs.google.com/spreadsheets/d/14ktLgb_5lY1_dmhtbjc8W5Q0KH3NlTKH6FWptjFDZLs/edit#gid=0&vpid=A1	Henry Drysdale	1	1	0	0	0	1	1	0	0	0	18	18	1	1	0	0	0	1	1	0	0	0	18	18	No	Yes	No		BG 4 DEc 15 overall no letter	2015-12-05	Not required	Letter not required	Letter not required
60	2016-11-23	Lancet	Nanoliposomal irinotecan with fluorouracil and folinic acid in metastatic pancreatic cancer after previous gemcitabine-based therapy (NAPOLI-1): a global, randomised, open-label, phase 3 trial	2015-11-29	http://www.thelancet.com/journals/lancet/article/PIIS0140-6736(15)00986-1/abstract	https://clinicaltrials.gov/ct2/show/record/NCT01494506	Registry Entry	Ioan Milosevic	2015-11-27	2015-12-08	https://drive.google.com/open?id=1qsbm-_M5ORh-a452xMV015-3R-IrPOZkuI4Kglx-M0A	Henry Drysdale	1	1	0	0	0	3	3	0	0	0	3	0	1	1	0	0	0	3	3	0	0	0	3	0	Yes	Yes	Yes	https://docs.google.com/document/d/1rFEjugqxtUxGdT70G1CGQVLEwP6P0DC43wLBbkeX5y0/edit#	BG 8th dec 15	2015-12-13	2015-12-09	Letter published	Yes	2016-05-14
62		NEJM	A Randomized Trial of Progesterone in Women with Recurrent Miscarriages	2015-11-26	http://www.nejm.org/doi/full/10.1056/NEJMoa1504927	http://www.controlled-trials.com/ISRCTN92644181	Protocol	Aaron Dale	2015-11-27	2015-12-12	https://docs.google.com/spreadsheets/d/1CThX2yhqwjNwWGJtSmuHtGtRAtMrw0XbdMdJ4D5Siks/edit#gid=0	Ioan Milosevic	1	1	0	0	0	8	8	0	0	0	0	0	1	1	0	0	0	8	8	0	0	0	0	0	No	Not Sure	No	Letter not required	BG 14th dec	2015-12-17	Not required	Letter not required	Letter not required
63		NEJM	Empagliflozin, Cardiovascular Outcomes, and Mortality in Type 2 Diabetes	2015-11-26	http://www.nejm.org/doi/full/10.1056/NEJMoa1504720	https://clinicaltrials.gov/ct2/show/NCT01131676?term=NCT01131676&rank=1	Protocol	Philip Hartley	2015-11-27	2015-12-12	https://docs.google.com/spreadsheets/d/1WqBVkX9ZR8Xss42CsiyseViPB3qzXbt8cG-83MWxacQ/edit#gid=0	Eirion Slade	1	1	0	0	0	50	35	0	12	3	3	0	1	1	0	0	0	28	17	0	8	3	3	0	Yes	Yes	Yes	https://docs.google.com/document/d/15LFFvBis3UszU-qirMiXgUvxeew6oh3XMQ_sLmeMKfk/edit#heading=h.podd4wppil1r	BG 17 dec	2015-12-17	2015-12-17	Letter rejected by editor	No
68		Ann Intern Med.	HIV Salvage Therapy Does Not Require Nucleoside Reverse Transcriptase Inhibitors	2015-11-24	http://annals.org/article.aspx?articleid=2471595	https://clinicaltrials.gov/archive/NCT00537394/2008_01_28	Registry Entry	Eirion Slade	2015-11-27	2015-12-15	https://docs.google.com/spreadsheets/d/1yxheOx7lrvK0wejwoFbiYyso4DBcHh3-3HJIqrFXYgc/edit#gid=0	Aaron Dale	1	1	0	0	0	22	8	0	14	0	3	0	1	1	0	0	0	18	6	0	12	0	3	0	Yes	Yes	Yes	https://docs.google.com/document/d/1ME1gndvrt1_ZZ49QJ1nnkpsX4900V8gCuRRSRfyj0Ys/edit		2015-12-22	2015-12-22	Letter published	Yes	2015-12-22
69		Lancet	Bifidobacterium breve BBG-001 in very preterm infants: a randomised controlled phase 3 trial	2015-11-25	http://www.thelancet.com/journals/lancet/article/PIIS0140-6736(15)01027-2/abstract	http://www.controlled-trials.com/ISRCTN05511098?q=05511098&filters=&sort=&offset=1&totalResults=1&page=1&pageSize=10&searchType=basic-search	Registry Entry	Eirion Slade	2015-11-27	2015-12-07	https://docs.google.com/spreadsheets/d/13TSqjLdOlZmpF-bNTBVyDtP-O3WtwALX6FMEN2OIIOs/edit#gid=0	Aaron Dale	3	3	0	0	0	19	18	0	1	0	8	0	3	3	0	0	0	19	18	0	1	0	8	0	Yes	Yes	Yes	https://docs.google.com/document/d/1y9u9v_crSmDgs1OdhvVeRPUVzHIOqfNXKdPwhgCLr4o/edit#	KM 8/12	2015-12-09	2015-12-08	Letter accepted for publication	No
70		BMJ	Stepped care for depression and anxiety in visually impaired older adults: multicentre randomised controlled trial	2015-11-23	http://www.bmj.com/content/351/bmj.h6127	http://www.trialregister.nl/trialreg/admin/rctview.asp?TC=3296	Registry Entry	Henry Drysdale	2015-11-27	2015-11-28	https://docs.google.com/spreadsheets/d/1CyZx5y3n7_ReQlaGWenbCBIhPn5pnfLIg7J8UlbMc-Q/edit#gid=0&vpid=A1	Ioan Milosevic	1	0	0	0	1	7	0	0	0	7	22	0	1	0	0	0	1	7	0	0	0	7	9	0	Yes	Not Sure	Yes	https://docs.google.com/document/d/1SAuPf-gz91PeqrYGxRw6i3J8YkYEU4iPcOJAw-ZLS8U/edit	CH 18/1/16	BMJ	2016-01-19	Letter published	Yes	2016-01-19
71		Lancet	Prednisone versus prednisone plus ciclosporin versus prednisone plus methotrexate in new-onset juvenile dermatomyositis: a randomised trial	2015-11-30	http://www.thelancet.com/journals/lancet/article/PIIS0140-6736(15)01021-1/abstract	https://clinicaltrials.gov/show/NCT00323960	Registry Entry	Aaron Dale	2015-11-30	2015-12-13	https://docs.google.com/spreadsheets/d/1AhYWodGyi-qz4cYYv8VM4ckTBl1maFAQT1NWar8DDxY/edit#gid=0	Ioan Milosevic	1	1	0	0	1	3	3	0	0	0	16	0	1	1	0	0	1	3	3	0	0	0	5	0	Yes	Yes	Yes	https://docs.google.com/document/d/13S1SjkwaJTGyZiPgM7B5-3KHbeQBAICgR3vhDJI7Q90/edit#	BG 14th dec	2015-12-14	2015-12-14	Letter published	Yes	2016-06-25
19A		Lancet	Tasimelteon for non-24-hour sleep–wake disorder in totally blind people (SET): two multicentre, randomised, double-masked, placebo-controlled phase 3 trials	2015-10-31	http://www.thelancet.com/journals/lancet/article/PIIS0140-6736(15)60031-9/abstract	https://clinicaltrials.gov/ct2/show/record/NCT01163032	Registry Entry	Aaron Dale	2015-10-30	2015-11-03	https://docs.google.com/spreadsheets/d/12fI0H7scD_YVoM-gV3p-tNbhN4vAh9sSfgmJKOV6Ykc/edit#gid=0	Ioan Milosevic	1	0	0	1	0	15	3	0	12	0	6	0	1	0	0	1	0	8	4	0	5	0	6	0	Yes	Yes	Yes	https://docs.google.com/document/d/14ZlZ5ITSy5CLw7ZBqwynOBGIOiy3UH7WlNx-3DOavWg/edit#	BG 9th Nov 2015	2015-11-14	2015-11-10	Letter rejected by editor	No
19B		Lancet	Tasimelteon for non-24-hour sleep–wake disorder in totally blind people (RESET): two multicentre, randomised, double-masked, placebo-controlled phase 3 trials	2015-10-31	http://www.thelancet.com/journals/lancet/article/PIIS0140-6736(15)60031-9/abstract	https://clinicaltrials.gov/ct2/show/record/NCT01430754	Registry Entry	Aaron Dale	2015-10-30	2015-11-04	https://docs.google.com/spreadsheets/d/1g2HUN2Ga9SyxyX5c_B04u023u85LP6dkwuEvFAjbAvI/edit#gid=0	Ioan Milosevic	1	1	0	0	0	6	5	0	1	0	6	0	1	1	0	0	0	6	5	0	1	0	6	0	Yes	Yes	Yes	https://docs.google.com/document/d/14ZlZ5ITSy5CLw7ZBqwynOBGIOiy3UH7WlNx-3DOavWg/edit#	BG 9th Nov 2015	2015-11-14	2015-11-10	Letter rejected by editor	No
51A		NEJM	Sofosbuvir and Velpatasvir for HCV Genotype 2 and 3 Infection	2015-11-17	http://www.nejm.org/doi/full/10.1056/NEJMoa1512612	https://clinicaltrials.gov/ct2/results?term=NCT02220998&Search=Search	Protocol	Philip Hartley	2015-11-20	2015-11-26	https://docs.google.com/spreadsheets/d/1DDCeC1a1aYHWJYjIFwV8gJq4rj50nqyGDWRQ7KcSmzY/edit#gid=0	Ioan Milosevic	1	1	0	0	0	5	2	0	1	2	2	0	1	1	0	0	0	4	2	0	1	2	1	0	Yes	Yes	Yes	https://docs.google.com/document/d/1HppjX1a5iigKfRGH4crSXRF43Ip5-2Ybe_Xj-shbs10/edit#heading=h.e05wlff75d79	CH 8/12	2015-12-08	2015-12-08	Letter rejected by editor	No
51B		NEJM	Sofosbuvir and Velpatasvir for HCV Genotype 2 and 3 Infection	2015-11-17	http://www.nejm.org/doi/full/10.1056/NEJMoa1512612	https://clinicaltrials.gov/ct2/results?term=NCT02220998&Search=Search	Protocol	Philip Hartley	2015-11-20	2015-11-26	https://docs.google.com/spreadsheets/d/1njT04nYNQprKTQmR0qRTX6B434Npy-00f97FlSA1cus/edit#gid=0	Ioan Milosevic	1	1	0	0	0	5	2	0	1	2	2	0	1	1	0	0	0	4	2	0	1	2	1	0	Yes	Yes	Yes	https://docs.google.com/document/d/1HppjX1a5iigKfRGH4crSXRF43Ip5-2Ybe_Xj-shbs10/edit#heading=h.e05wlff75d79	CH 8/12	2015-12-08	2015-12-08	Letter rejected by editor	No
64A		NEJM	Home Use of an Artificial Beta Cell in Type 1 Diabetes	2015-11-26	http://www.nejm.org/doi/full/10.1056/NEJMoa1509351	https://clinicaltrials.gov/ct2/show/record/NCT01961622?term=NCT01961622&rank=1	Protocol	Philip Hartley	2015-11-27	2015-12-16	https://docs.google.com/spreadsheets/d/1jGHHRB0iztdonRgavgPEh1tvR9mgwQ0Jqo42VrNVrkA/edit#gid=0	Eirion Slade	1	1	0	0	0	15	10	0	4	1	3	0	1	1	0	0	0	15	10	0	4	1	3	0	Yes	Yes	Yes	https://docs.google.com/document/d/1nVxsO2IHqm_H4iHudZfjJYJ1hr64_cq3ufkY5C8Pffc/edit#heading=h.n6gl5a25t1v4	BG 17 dec	2015-12-17	2015-12-17	Letter rejected by editor	No
64B		NEJM	Home Use of an Artificial Beta Cell in Type 1 Diabetes	2015-11-26	http://www.nejm.org/doi/full/10.1056/NEJMoa1509351	https://clinicaltrials.gov/ct2/show/record/NCT01961622?term=NCT01961622&rank=1	Protocol	Philip Hartley	2015-11-27	2015-12-16	https://docs.google.com/spreadsheets/d/1GMdsMzOTXTdTCi84WsUoz0VfKT96Ki6QAoA8z1nRLg4/edit#gid=0	Eirion Slade	1	1	0	0	0	12	8	0	3	1	4	0	1	1	0	0	0	12	8	0	3	1	4	0	Yes	Yes	Yes	https://docs.google.com/document/d/1nVxsO2IHqm_H4iHudZfjJYJ1hr64_cq3ufkY5C8Pffc/edit#heading=h.n6gl5a25t1v4	BG 17 dec	2015-12-17	2015-12-17	Letter rejected by editor	No

## Sheet: Journal Deadlines
Journal Name	Letter Submission deadline (days)
NEJM	21
JAMA	28
Ann Intern Med.	28
Lancet	14
